# Supplementary material for: New Species of Trichoderma Isolated as Endophytes and Saprobes from Southwest China
Source: J Fungi (Basel). 2021 Jun 9;7(6):467. doi: 10.3390/jof7060467 (PMC8230185; doi:10.3390/jof7060467)
Supplement: Supplementary file 1 [file jof-07-00467-s001.zip]

Archive with 1 entries (1 files):
- jof-1235225-supplementary.pdf
